# Supplementary material for: Anthocyanins Formulated with Carboxymethyl Starch for Gastric and Intestinal Delivery
Source: Molecules. 2022 Oct 26;27(21):7271. doi: 10.3390/molecules27217271 (PMC9657027; doi:10.3390/molecules27217271)
Supplement: Supplementary file 1 [file molecules-27-07271-s001.zip]

Archive with 1 entries (1 files):
- molecules-1982911-supplementary.pdf
